# Supplementary material for: Development of a Hamster Natural Transmission Model of SARS-CoV-2 Infection
Source: Viruses. 2021 Nov 9;13(11):2251. doi: 10.3390/v13112251 (PMC8625437; doi:10.3390/v13112251)
Supplement: Supplementary file 1 [file viruses-13-02251-s001.zip]

Archive with 1 entries (1 files):
- viruses-1437987-supplementary.pdf
